# Supplementary material for: The Genome of Mycobacterium Africanum West African 2 Reveals a Lineage-Specific Locus and Genome Erosion Common to the M. tuberculosis Complex
Source: PLoS Negl Trop Dis. 2012 Feb 28;6(2):e1552. doi: 10.1371/journal.pntd.0001552 (PMC3289620; doi:10.1371/journal.pntd.0001552)
Supplement: Table S1 — List of genome data sources (XLSX) [file pntd.0001552.s001.xlsx]

## Sheet: Pseudogene ID
Analysis	Strain	MTBC Lineage	Sequencing method	Sequencing center	Link to database
Pseudogen identification	M. tuberculosis 02_1987	Lineage 2	shotgun sequencing	Broad Institute	http://www.broadinstitute.org/annotation/genome/mycobacterium_tuberculosis_diversity/GenomesIndex.html
Pseudogen identification	M. tuberculosis EAS054	Lineage 1	shotgun sequencing	Broad Institute	http://www.broadinstitute.org/annotation/genome/mycobacterium_tuberculosis_diversity/GenomesIndex.html
Pseudogen identification	M. tuberculosis GM 1503	Lineage 4	shotgun sequencing	Broad Institute	http://www.broadinstitute.org/annotation/genome/mycobacterium_tuberculosis_diversity/GenomesIndex.html
Pseudogen identification	M. tuberculosis T17	Lineage 1	shotgun sequencing	Broad Institute	http://www.broadinstitute.org/annotation/genome/mycobacterium_tuberculosis_diversity/GenomesIndex.html
Pseudogen identification	M. tuberculosis T85	Lineage 2	shotgun sequencing	Broad Institute	http://www.broadinstitute.org/annotation/genome/mycobacterium_tuberculosis_diversity/GenomesIndex.html
Pseudogen identification	M. tuberculosis T92	Lineage 1	shotgun sequencing	Broad Institute	http://www.broadinstitute.org/annotation/genome/mycobacterium_tuberculosis_diversity/GenomesIndex.html
Pseudogen identification	M. tuberculosis 94_M4241A	Lineage 2	shotgun sequencing	Broad Institute	http://www.broadinstitute.org/annotation/genome/mycobacterium_tuberculosis_diversity/GenomesIndex.html
Pseudogen identification	M. tuberculosis F11	Lineage 4	shotgun sequencing	Broad Institute	http://www.broadinstitute.org/annotation/genome/mycobacterium_tuberculosis_diversity/GenomesIndex.html
Pseudogen identification	M. tuberculosis T46	Lineage 1	shotgun sequencing	Broad Institute	http://www.broadinstitute.org/annotation/genome/mycobacterium_tuberculosis_diversity/GenomesIndex.html
Pseudogen identification	M. africanum CPHL_A	Lineage 5	shotgun sequencing	Broad Institute	http://www.broadinstitute.org/annotation/genome/mycobacterium_tuberculosis_diversity/GenomesIndex.html
Pseudogen identification	M. africanum K85	Lineage 6	shotgun sequencing	Broad Institute	http://www.broadinstitute.org/annotation/genome/mycobacterium_tuberculosis_diversity/GenomesIndex.html
Pseudogen identification	Mycobacterium tuberculosis KZN 605	Lineage 4	shotgun sequencing	NCBI	http://www.ncbi.nlm.nih.gov/bioproject/12318
Pseudogen identification	Mycobacterium tuberculosis C strain	Lineage 4	shotgun sequencing	NCBI	http://www.ncbi.nlm.nih.gov/bioproject/12318
Pseudogen identification	Mycobacterium tuberculosis H37Rv	Lineage 4	shotgun sequencing	NCBI	http://www.ncbi.nlm.nih.gov/bioproject/12318
Pseudogen identification	Mycobacterium tuberculosis HN878	Lineage 2	shotgun sequencing	NCBI	http://www.ncbi.nlm.nih.gov/bioproject/12318
Pseudogen identification	Mycobacterium tuberculosis H37Ra	Lineage 4	shotgun sequencing	NCBI	http://www.ncbi.nlm.nih.gov/bioproject/12318
Pseudogen identification	Mycobacterium bovis BCG str. ATCC 35743 BCG_tice	BCG vaccine strain	shotgun sequencing	NCBI	http://www.ncbi.nlm.nih.gov/bioproject/12318
Pseudogen identification	Mycobacterium bovis BCG str. ATCC 35733 BCG_danish	BCG vaccine strain	shotgun sequencing	NCBI	http://www.ncbi.nlm.nih.gov/bioproject/12318
Pseudogen identification	Mycobacterium bovis BCG str. ATCC 35740 BCG_russia	BCG vaccine strain	shotgun sequencing	NCBI	http://www.ncbi.nlm.nih.gov/bioproject/12318
Pseudogen identification	Mycobacterium bovis BCG str. China BCG_china	BCG vaccine strain	shotgun sequencing	NCBI	http://www.ncbi.nlm.nih.gov/bioproject/12318
Pseudogen identification	Mycobacterium bovis BCG str. Tokyo 172	BCG vaccine strain	shotgun sequencing	NCBI	http://www.ncbi.nlm.nih.gov/bioproject/12318
Pseudogen identification	Mycobacterium bovis BCG str. Pasteur	BCG vaccine strain	shotgun sequencing	NCBI	http://www.ncbi.nlm.nih.gov/bioproject/12318
Pseudogen identification	Mycobacterium bovis AF2122/97	Animal TB	shotgun sequencing	NCBI	http://www.ncbi.nlm.nih.gov/bioproject/12318
Pseudogen identification	M. canetti	Outgroup	shotgun sequencing	Wellcome Trust Sanger Institute	http://www.sanger.ac.uk/resources/downloads/bacteria/mycobacterium.html

## Sheet: Genome Phylogeny
Analysis	Strain	MTBC Lineage	Sequencing method	Sequencing center	FASTQ link
Genome phylogeny	M. tuberculosis T67	Lineage 2	Illumina GaIIx	Broad Institute	ftp://ftp.broad.mit.edu/pub/annotation/mtuberculosis/diversity/
Genome phylogeny	M. tuberculosis T85	Lineage 2	Illumina GaIIx	Broad Institute	ftp://ftp.broad.mit.edu/pub/annotation/mtuberculosis/diversity/
Genome phylogeny	M. tuberculosis 00_1695	Lineage 2	Illumina GaIIx	Broad Institute	ftp://ftp.broad.mit.edu/pub/annotation/mtuberculosis/diversity/
Genome phylogeny	M. tuberculosis 98_1833	Lineage 2	Illumina GaIIx	Broad Institute	ftp://ftp.broad.mit.edu/pub/annotation/mtuberculosis/diversity/
Genome phylogeny	M. tuberculosis M4100A	Lineage 2	Illumina GaIIx	Broad Institute	ftp://ftp.broad.mit.edu/pub/annotation/mtuberculosis/diversity/
Genome phylogeny	M. tuberculosis 91_0079	Lineage 3	Illumina GaIIx	Broad Institute	ftp://ftp.broad.mit.edu/pub/annotation/mtuberculosis/diversity/
Genome phylogeny	M. tuberculosis K49	Lineage 3	Illumina GaIIx	Broad Institute	ftp://ftp.broad.mit.edu/pub/annotation/mtuberculosis/diversity/
Genome phylogeny	M. tuberculosis GM_1503	Lineage 4	Illumina GaIIx	Broad Institute	ftp://ftp.broad.mit.edu/pub/annotation/mtuberculosis/diversity/
Genome phylogeny	M. tuberculosis 4783_04	Lineage 4	Illumina GaIIx	Broad Institute	ftp://ftp.broad.mit.edu/pub/annotation/mtuberculosis/diversity/
Genome phylogeny	M. tuberculosis K37	Lineage 4	Illumina GaIIx	Broad Institute	ftp://ftp.broad.mit.edu/pub/annotation/mtuberculosis/diversity/
Genome phylogeny	M. tuberculosis T17	Lineage 1	Illumina GaIIx	Broad Institute	ftp://ftp.broad.mit.edu/pub/annotation/mtuberculosis/diversity/
Genome phylogeny	M. tuberculosis T92	Lineage 1	Illumina GaIIx	Broad Institute	ftp://ftp.broad.mit.edu/pub/annotation/mtuberculosis/diversity/
Genome phylogeny	M. tuberculosis 95_0545	Lineage 1	Illumina GaIIx	Broad Institute	ftp://ftp.broad.mit.edu/pub/annotation/mtuberculosis/diversity/
Genome phylogeny	M. tuberculosis K21	Lineage 1	Illumina GaIIx	Broad Institute	ftp://ftp.broad.mit.edu/pub/annotation/mtuberculosis/diversity/
Genome phylogeny	M. tuberculosis K67	Lineage 1	Illumina GaIIx	Broad Institute	ftp://ftp.broad.mit.edu/pub/annotation/mtuberculosis/diversity/
Genome phylogeny	M. tuberculosis K93	Lineage 1	Illumina GaIIx	Broad Institute	ftp://ftp.broad.mit.edu/pub/annotation/mtuberculosis/diversity/
Genome phylogeny	M. africanum 11821_03	Lineage 5	Illumina GaIIx	Broad Institute	ftp://ftp.broad.mit.edu/pub/annotation/mtuberculosis/diversity/
Genome phylogeny	M. africanum 5444_04	Lineage 5	Illumina GaIIx	Broad Institute	ftp://ftp.broad.mit.edu/pub/annotation/mtuberculosis/diversity/
Genome phylogeny	M. africanum 4141_04	Lineage 6	Illumina GaIIx	Broad Institute	ftp://ftp.broad.mit.edu/pub/annotation/mtuberculosis/diversity/
Genome phylogeny	M. africanum GM_0981	Lineage 6	Illumina GaIIx	Broad Institute	ftp://ftp.broad.mit.edu/pub/annotation/mtuberculosis/diversity/
Genome phylogeny	M. canetti K116	Outgroup	Illumina GaIIx	Broad Institute	ftp://ftp.broad.mit.edu/pub/annotation/mtuberculosis/diversity/
Genome phylogeny	M. tuberculosis H37Rv	Lineage 4	Illumina GaIIx	SRA EBI	http://www.ebi.ac.uk/ena/data/view/SRR099031
Genome phylogeny	M. bovis Ravenel	Animal TB	Illumina GaIIx	SRA EBI	http://www.ebi.ac.uk/ena/data/view/SRR022532
