# Supplementary material for: The Genome of Mycobacterium Africanum West African 2 Reveals a Lineage-Specific Locus and Genome Erosion Common to the M. tuberculosis Complex
Source: PLoS Negl Trop Dis. 2012 Feb 28;6(2):e1552. doi: 10.1371/journal.pntd.0001552 (PMC3289620; doi:10.1371/journal.pntd.0001552)
Supplement: Table S2 — Pseudogenes (XLSX) [file pntd.0001552.s002.xlsx]

## Sheet: Final_list_IDpseudogenes
MTBC strains	Loss of CDS =1 Gain of CDS =2	Inactivating mutation	GM041182	GM041182 start coordinate	GM041182 end coordinate	H37Rv	H37Rv start coordinate	H37Rv end coordinate	Strand	Gene name	Rv number	COG category	Annotation	Essential gene as Sassetti PNA 2003 and Molecular Microbiology 2003
GM041182	1	nonsense	MAF03440	407586	409508	Rv0342	410838	412760	+	iniA	Rv0342	COG0699R	isoniazid inductible gene protein INIA	nonessential
GM041182	1	frameshift	MAF11550	1262848	1263863	Rv1138c	1265472	1266488	-	-	Rv1138c	COG0644C	oxidoreductase	nonessential
GM041182	1	decay of pks operon	MAF16780	1875164	1875739	Rv1662	1881704	1886512	+	pks8	Rv1662	COG3321Q	polyketide synthase pks8	essential
GM041182	1	frameshift	MAF17550	1954685	1956642	Rv1736c	1962228	1964186	-	narX	Rv1736c	COG2180C,COG2181C,COG5013C	nitrate reductase NarX	nonessential
GM041182	1	frameshift	MAF20070	2225957	2226717	Rv1995	2238141	2238908	+	-	Rv1995	COG3945S	hypothetical protein	nonessential
GM041182	1	nonsense	MAF20180	2239811	2243794	Rv2006	2252002	2255985	+	otsB1	Rv2006	COG0637R,COG1554G,COG1877G	trehalose-6-phosphate phosphatase OtsB1	nonessential
GM041182	1	nonsense	MAF21360	2371727	2375305	Rv2124c	2382489	2386067	-	metH	Rv2124c	COG0646E,COG1410E	5-methyltetrahydrofolate--homocystein methyltransferase	nonessential
GM041182	1	frameshift	MAF22200	2461382	2462919	Rv2209	2473400	2474938	+	-	Rv2209	-	integral membrane protein	nonessential
GM041182	1	nonsense	MAF22860	2535625	2536815	Rv2276	2547749	2548939	+	cyp121	Rv2276	COG2124Q	cytochrome P450 121 CYP121	nonessential
GM041182	1	frameshift	MAF26250	2921635	2922310	Rv2607	2934198	2934872	+	pdxH	Rv2607	COG0259H	pyridoxamine 5'-phosphate oxidase	nonessential
GM041182	1	frameshift	MAF26400	2935331	2936006	Rv2621c	2947884	2948558	-	-	Rv2621c	COG2345K	transcriptional regulatory protein	nonessential
GM041182	1	frameshift	MAF26420	2937041	2937933	Rv2623	2949593	2950486	+	TB31.7	Rv2623	COG0589T	hypothetical protein	essential
GM041182	1	nonsense	MAF28250	3105266	3106174	Rv2820c	3127364	3128272	-	-	Rv2820c	COG1567L	hypothetical protein	nonessential
GM041182	1	frameshift	MAF33050	3655612	3656420	Rv3294c	3675186	3675995	-	-	Rv3294c	COG1373R	hypothetical protein	nonessential
GM041182	1	nonsense	MAF33940	3777850	3779460	Rv3379c	3793257	3794867	-	dxs2	Rv3379c	COG1154HI	1-deoxy-D-xylulose-5-phosphate synthase	nonessential
GM041182	1	nonsense	MAF35400	3946331	3947044	Rv3528c	3964479	3965192	-	-	Rv3528c	-	hypothetical protein	nonessential
GM041182	1	frameshift due to internal deletion	MAF37380	4154513	4156809	Rv3729	4178285	4180615	+	-	Rv3729	COG0500QR,COG1964R	transferase	nonessential
GM041182	1	interrupted by insertion of IS6110-5	MAF37590	4174400	4176204	Rv3750c	4198205	4198597	-	-	Rv3750c	-	excisionase	nonessential
GM041182	1	frameshift	MAF38940	4335326	4337559	Rv3879c	4357593	4359782	-	-	Rv3879c	-	hypothetical protein	nonessential
GM041182	1	frameshift	MAF39010	4346296	4347949	Rv3886c	4368518	4370170	-	mycP2	Rv3886c	COG1404O	alanine and proline rich membrane-anchored mycosin	nonessential
H37Rv	1	frameshift	MAF07490	828242	829050	Rv0739	830855	831661	+	-	Rv0739	-	hypothetical protein	nonessential
H37Rv	1	frameshift	MAF09160	1006493	1008092	Rv0907	1010136	1011734	+	-	Rv0907	COG1680V	hypothetical protein	nonessential
H37Rv	1	IS and rearrangements	MAF17840	1995369	1996334	Rv1765c	1997418	1998515	-	-	Rv1765c	COG0583K	hypothetical protein	nonessential
H37Rv	1	truncated	MAF20390	2258229	2263049	Rv2024c	2268693	2270240	-	-	Rv2024c	COG4889R	hypothetical protein	nonessential
H37Rv	1	nonsense	MAF33140	3669882	3671363	Rv3303c	3689457	3690938	-	lpdA	Rv3303c	COG1249C	flavoprotein disulfide reductase	nonessential
H37Rv	1	truncated	MAF33390	3692147	3692518	Rv3324A	3710248	3710379	-	-	Rv3324A	-	probable fragment of pterin-4-alpha-carbinolamine dehydratase moab3 (phs) (4-alpha-hydroxy-tetrahydropterin dehydratase) (pterin-4-a-carbinolamine dehydratase) (phenylalanine hydroxylase-stimulating protein) (phs) (pterin carbinolamine dehydratase) (pcd)	nonessential
H37Rv	1	frameshifts	MAF39260	4377969	4378636	Rv3911	4400186	4400854	+	sigM	Rv3911	COG1595K	RNA polymerase sigma factor SigM	nonessential
lineage 4	1	frameshift	MAF20980	2332510	2333657	Rv2084	2341808	2342944	+	-	Rv2084	-	hypothetical protein	nonessential
lineage 4	2	frameshift	MAF21720	2410997	2411636	Rv2160c	2421662	2422003	-	-	Rv2160c	-	hypothetical protein	nonessential
lineage 4	2	frameshift	MAF21730	2411016	2411361	Rv2160A	2421643	2422278	-	-	Rv2160A	COG1309K	hypothetical protein	nonessential
lineage 6	1	truncation and rearrangement	MAF01870	214618	215508	Rv0186	216269	218344	+	bglS	Rv0186	COG1472G	beta-glucosidase	nonessential
lineage 6	1	internal deletion/framshift	MAF02680	316109	317124	Rv0267	321331	322722	+	narU	Rv0267	COG2223P	integral membrane nitrite extrusion protein NarU	nonessential
lineage 6	1	nonsense	MAF03310	391442	392068	Rv0329c	394694	395320	-	-	Rv0329c	COG0500QR	hypothetical protein	nonessential
lineage 6	1	nonsense	MAF03380	396940	398451	Rv0336	400192	401703	+	-	Rv0336	-	13E12 repeat family protein	nonessential
lineage 6	1	frameshift	MAF03880	460147	463403	Rv0386	463411	466668	+	-	Rv0386	COG2114T,COG2771K,COG3903R	LuxR/UHPA family transcriptional regulator	nonessential
lineage 6	1	nonsense	MAF05220	603311	604822	Rv0515	606551	608062	+	-	Rv0515	-	13E12 repeat family protein	nonessential
lineage 6	1	frameshift	MAF05920	678749	681134	Rv0585c	681885	684272	-	-	Rv0585c	COG0392S,COG3642T	integral membrane protein	nonessential
lineage 6	1	frameshift	MAF09180	1011039	1011217	Rv0909	1014681	1014860	+	-	Rv0909	-	hypothetical protein	nonessential
lineage 6	1	frameshift	MAF12830	1410631	1411826	Rv1264	1411894	1413087	+	-	Rv1264	COG2114T	adenylyl cyclase	nonessential
lineage 6	1	internal deletion	MAF13190	1456316	1457989	Rv1297	1453204	1455012	+	rho	Rv1297	COG1158K	transcription termination factor Rho	essential
lineage 6	1	decay of pks operon	MAF16740	1871978	1872400	Rv1661	1875304	1881684	+	pks7	Rv1661	COG3321Q	polyketide synthase pks7	essential
lineage 6	1	frameshift	MAF19600	2189031	2191549	Rv1937	2188496	2191015	+	-	Rv1937	COG0543HC,COG0654HC	oxygenase	nonessential
lineage 6 and animal lineages	1	truncated	MAF02220	260750	261437	Rv0221	264067	265476	+	-	Rv0221	COG1020Q	hypothetical protein	nonessential
lineage 6 and animal lineages	1	truncated	MAF02230	261438	262534	Rv0223c	266301	267764	-	-	Rv0223c	COG1012C	aldehyde dehydrogenase	nonessential
lineage 6 and animal lineages	1	nonsense	MAF02580	304477	304851	Rv0257	309699	310073	+	-	Rv0257	-	hypothetical protein	nonessential
lineage 6 and animal lineages	1	frameshift	MAF05560	637091	637503	Rv0549c	640228	640641	-	-	Rv0549c	COG4113R	hypothetical protein	nonessential
lineage 6 and animal lineages	1	decay of pks operon	MAF16770	1874361	1875161	Rv1661	1875304	1881684	+	pks7	Rv1661	COG3321Q	polyketide synthase pks7	essential
lineage 6 and animal lineages	1	truncated	MAF19870	2208235	2208540	Rv1964- Rv1977	2207700	2208497	+	yrbE3A	Rv1964	COG0767Q	integral membrane protein YrbE3A	nonessential
lineage 6 and animal lineages	1	truncated	MAF19880	2208541	2208616	Rv1964- Rv1977	2207700	2208497	+	yrbE3A	Rv1964	COG0767Q	integral membrane protein YrbE3A	nonessential
lineage 6 and animal lineages	1	nonsense	MAF28230	3102898	3104046	Rv2818c	3124996	3126144	-	-	Rv2818c	-	hypothetical protein	nonessential
lineage 6 and animal lineages	1	truncated	MAF36300	4038545	4039063	Rv3623	4062527	4063249	+	lpqG	Rv3623	COG2968S	lipoprotein LpqG	nonessential
lineage 5 and -6 and animal lineages	1	frameshift	MAF05820	665441	666608	Rv0575c	668579	669745	-	-	Rv0575c	COG0654HC	hypothetical protein	nonessential
lineage 5 and -6 and animal lineages	1	frameshift	MAF07070	796222	796832	Rv0698	798833	799444	+	-	Rv0698	-	hypothetical protein	nonessential
lineage 5 and -6 and animal lineages	1	frameshift	MAF07960	876755	878454	Rv0785	879340	881040	+	-	Rv0785	COG3573R	putative FAD-binding dehydrogenase	nonessential
lineage 5 and -6 and animal lineages	1	frameshift	MAF11160	1226774	1227933	Rv1101c	1229391	1230548	-	-	Rv1101c	COG0628R	hypothetical protein	nonessential
lineage 5 and -6 and animal lineages	1	nonsensenonsense	MAF15490	1717803	1721243	Rv1522c	1714172	1717612	-	mmpL12	Rv1522c	COG2409R	transmembrane transport protein MmpL12	nonessential
lineage 5 and -6 and animal lineages	1	frameshift	MAF17610	1960629	1961367	Rv1742	1968173	1968910	+	-	Rv1742	-	hypothetical protein	nonessential
lineage 5 and -6 and animal lineages	1	frameshift	MAF20850	2320299	2321034	Rv2070c	2327491	2328225	-	cobK	Rv2070c	COG2099H	cobalt-precorrin-6x reductase	nonessential
lineage 5 and -6 and animal lineages	1	frameshift and truncation	MAF20870	2321783	2322881	Rv2072c	2328974	2330146	-	cobL	Rv2072c	COG2241H,COG2242H	precorrin-6y methyltransferase CobL	essential
lineage 5 and -6 and animal lineages	1	truncated	MAF20880	2322883	2323660	Rv2075c	2331416	2332879	-	-	Rv2075c	-	hypothetical protein	nonessential
lineage 5 and -6 and animal lineages	1	frameshift	MAF27850	3063388	3064502	Rv2780	3086820	3087935	+	ald	Rv2780	COG0686E	secreted L-alanine dehydrogenase ALD (40 kDa antigen) (TB43)	nonessential
lineage 5 and -6 and animal lineages	1	frameshift plus nonsense mutation	MAF29630	3289359	3290646	Rv2958c	3310714	3312000	-	-	Rv2958c	COG1819GC	glycosyl transferase	nonessential
lineage 5 and -6 and animal lineages	1	nonsense	MAF34160	3804188	3805426	Rv3402c	3820653	3821891	-	-	Rv3402c	COG0399M	hypothetical protein	nonessential
lineage 5 and -6 and animal lineages	1	frameshift	MAF35300	3936178	3937373	Rv3518c	3954325	3955521	-	cyp142	Rv3518c	COG2124Q	cytochrome P450 monooxygenase 142	nonessential
M. bovis	1	nonsense	MAF06000	688887	690095	Rv0593	692024	693232	+	lprL	Rv0593	COG1463Q	MCE-family lipoprotein LprL	nonessential
M. bovis	1	frameshift	MAF09400	1034277	1036271	Rv0931c	1037920	1039914	-	pknD	Rv0931c	COG0515RTKL,COG3391S	transmembrane serine/threonine-protein kinase D PKND (protein kinase D) (STPK D)	nonessential
M. bovis	1	frameshift	MAF15900	1772921	1775218	Rv1563c	1767135	1769432	-	treY	Rv1563c	COG3280G	maltooligosyltrehalose synthase TreY	nonessential
M. bovis	1	nonsense	MAF17340	1935002	1935916	Rv1715	1942659	1943573	+	fadB3	Rv1715	COG1250I	3-hydroxybutyryl-CoA dehydrogenase FADB3	essential
M. bovis	1	frameshift	MAF20450	2269250	2271295	Rv2030c	2276441	2278486	-	-	Rv2030c	COG1926R,COG2312R	hypothetical protein	nonessential
M. bovis	1	nonsense	MAF25940	2888358	2889947	Rv2577	2900918	2902507	+	-	Rv2577	COG1409R,COG3540P	hypothetical protein	nonessential
M. bovis	1	frameshift	MAF28400	3119222	3120133	Rv2385c	2677729	2678649	+	mbtJ	Rv2385	COG0657I	putative acetyl hydrolase	nonessential
M. bovis	1	frameshift	MAF30680	3402256	3404421	Rv3061c	3423262	3425427	-	fadE22	Rv3061c	COG1960I	acyl-CoA dehydrogenase FADE22	essential
M. bovis	1	frameshift	MAF3493	3883504	3884997	Rv3480c	3898909	3900402	-	-	Rv3480c	COG1020Q	hypothetical protein	nonessential
M. bovis and M. bovis BCG	1	frameshift	MAF00240	28345	29190	Rv0024	28362	29207	+	-	Rv0024	COG0791M	putative secreted protein P60-related protein	nonessential
M. bovis and M. bovis BCG	1	frameshift	MAF00730	81764	82756	Rv0073	81676	82668	+	-	Rv0073	COG1136V	glutamine-transport ATP-binding protein ABC transporter	nonessential
M. bovis and M. bovis BCG	1	frameshift	MAF01340	160118	161020	Rv0134	161771	162673	+	ephF	Rv0134	COG0596R	epoxide hydrolase EphF	nonessential
M. bovis and M. bovis BCG	1	frameshift	MAF04040	477092	479968	Rv0402c	480355	483231	-	mmpL1	Rv0402c	COG2409R	transmembrane transport protein MmpL1	nonessential
M. bovis and M. bovis BCG	1	frameshift	MAF04070	482468	486676	Rv0405	485731	489939	+	pks6	Rv0405	COG3321Q	membrane bound polyketide synthase	nonessential
M. bovis and M. bovis BCG	1	frameshift	MAF05990	687364	688890	Rv0592	690501	692027	+	mce2D	Rv0592	COG1463Q	MCE-family protein MCE2D	nonessential
M. bovis and M. bovis BCG	1	frameshift	MAF08060	884551	886050	Rv0794c	887137	888636	-	-	Rv0794c	COG1249C	oxidoreductase	nonessential
M. bovis and M. bovis BCG	1	frameshift	MAF12790	1406977	1408095	Rv1260	1408240	1409358	+	-	Rv1260	COG0654HC	hypothetical protein	nonessential
M. bovis and M. bovis BCG	1	nonsense	MAF13390	1480594	1482084	Rv1317c	1477628	1479118	-	alkA	Rv1317c	COG0122L,COG2169F	bifunctional methylated-DNA--protein-cysteine methyltransferase/O-6-methylguanine-DNA transcription regulator	nonessential
M. bovis and M. bovis BCG	1	frameshift	MAF13930	1546641	1548110	Rv1371	1543359	1544828	+	-	Rv1371	-	hypothetical protein	essential
M. bovis and M. bovis BCG	1	frameshift	MAF15270	1696551	1697450	Rv1502	1692924	1693823	+	-	Rv1502	COG2152G	hypothetical protein	nonessential
M. bovis and M. bovis BCG	1	frameshift	MAF18990	2125230	2127293	Rv1877	2125904	2127967	+	-	Rv1877	COG0477GEPR	integral membrane protein	nonessential
M. bovis and M. bovis BCG	1	nonsense	MAF22940	2545395	2546087	Rv2286c	2558877	2559569	-	-	Rv2286c	COG3917Q	hypothetical protein	nonessential
M. bovis and M. bovis BCG	1	nonsense	MAF23520	2601214	2604102	Rv2339	2614693	2617581	+	mmpL9	Rv2339	COG2409R	transmembrane transport protein MmpL9	nonessential
M. bovis and M. bovis BCG	1	frameshift	MAF24090	2678156	2680159	Rv2395	2690072	2692075	+	-	Rv2395	COG1297S	integral membrane protein	nonessential
M. bovis and M. bovis BCG	1	frameshift	MAF25830	2873813	2877235	Rv2566	2886373	2889795	+	-	Rv2566	COG1305E,COG4196S	hypothetical protein	nonessential
M. bovis and M. bovis BCG	1	frameshift	MAF27470	3032083	3032916	Rv2742c	3055515	3056348	-	-	Rv2742c	-	hypothetical protein	nonessential
M. bovis and M. bovis BCG	1	frameshift	MAF31850	3527586	3528542	Rv3176c	3544344	3545300	-	mesT	Rv3176c	COG0596R	epoxide hydrolase MesT	nonessential
M. bovis and M. bovis BCG	1	frameshift	MAF34920	3880415	3883480	Rv3479	3895820	3898885	+	-	Rv3479	-	hypothetical protein	nonessential
M. bovis and M. bovis BCG	1	frameshift	MAF3788	4195793	4196377	Rv3773c	4218241	4218825	-	-	Rv3773c	-	hypothetical protein	nonessential
M. bovis and M. bovis BCG	1	frameshift	MAF39090	4354041	4358231	Rv3894c	4376262	4380452	-	-	Rv3894c	COG1674D	hypothetical protein	nonessential
modern	2	frameshift	MAF01160	138601	139762	Rv0115	138513	139673	+	hddA	Rv0115	COG2605R	D-alpha-D-heptose-7-phosphate kinase	nonessential
modern	2	frameshift	MAF10220	1127522	1127816	Rv1012	1131128	1131421	+	-	Rv1012	-	hypothetical protein	nonessential
modern	2	frameshift	MAF19180	2141872	2143027	Rv1895	2142521	2143675	+	-	Rv1895	COG1063ER	dehydrogenase	nonessential
modern	2	frameshift	MAF22390	2488912	2489614	Rv2227	2500931	2501632	+	-	Rv2227	COG3826S	hypothetical protein	nonessential
modern	2	frameshift	MAF23460	2593228	2594842	Rv2333c	2606708	2608321	-	-	Rv2333c	COG0477GEPR	integral membrane transport protein	nonessential
modern	2	frameshift	MAF38510	4287942	4288356	Rv3836	4310401	4310814	+	-	Rv3836	COG3824S	hypothetical protein	nonessential
